# Supplementary material for: EVI1 Inhibits Apoptosis Induced by Antileukemic Drugs via Upregulation of CDKN1A/p21/WAF in Human Myeloid Cells
Source: PLoS One. 2013 Feb 14;8(2):e56308. doi: 10.1371/journal.pone.0056308 (PMC3572987; doi:10.1371/journal.pone.0056308)
Supplement: Table S1 — Genes regulated by EVI1 , etoposide, or both in U937 cells. (XLS) [file pone.0056308.s001.xls]

## Sheet: etoposide regulated genes
ID	ACC	GENE	logFC
8054722	NM_000576	IL1B	4.005
8082035	NM_175862	CD86	3.63
8027862	NM_005306	FFAR2	3.375
7954090	NM_001423	EMP1	3.33
7920244	NM_002964	S100A8	3.28
8178435	NM_003897	IER3	3.2
8066266	NM_005461	MAFB	3.19
8166906	NM_005300	GPR34	3.15
8029907	NM_001736	C5AR1	3.13
7951246	NM_002424	MMP8	3.095
7899160	NM_001803	CD52	2.99
7965040	NM_007350	PHLDA1	2.99
8146934	NM_015364	LY96	2.975
8119088	NM_000389	CDKN1A	2.97
7904303	NM_004258	CD101	2.955
7995128	NM_000887	ITGAX	2.93
8006531	NM_144975	SLFN5	2.86
8096301	NM_001040058	SPP1	2.855
8045688	NM_007115	TNFAIP6	2.75
7960874	NM_004054	C3AR1	2.705
8024754	NM_032607	CREB3L3	2.645
8104901	NM_002185	IL7R	2.585
8126288	NM_024807	TREML2	2.585
7990391	NM_000499	CYP1A1	2.575
7905571	NM_002965	S100A9	2.57
8056784	NM_004405	DLX2	2.485
7972548	NM_005292	GPR18	2.48
7918533	NM_020683	ADORA3	2.465
8027837	NM_001771	CD22	2.465
7922976	NM_000963	PTGS2	2.46
8009243	NM_001085423	C17orf60	2.43
8064396	NM_015985	ANGPT4	2.425
8027002	NM_004864	GDF15	2.42
8140227	NM_000265	NCF1	2.3
8030860	NM_001462	FPR2	2.285
7944803	NM_014622	VWA5A	2.235
8025601	NM_000201	ICAM1	2.21
8121257	NM_001198	PRDM1	2.19
7958884	NM_016816	OAS1	2.18
8096116	NM_032717	AGPAT9	2.145
7920278	NM_002960	S100A3	2.13
7973101	NM_005615	RNASE6	2.13
8093104	NM_138461	TM4SF19	2.12
8025103	NM_001974	EMR1	2.115
8080640	NM_181727	SPATA12	2.115
7922343	NM_003326	TNFSF4	2.105
8086600	NM_001295	CCR1	2.105
7995096	NM_001145808	ITGAM	2.1
7906613	NM_021181	SLAMF7	2.09
8097991	NM_005651	TDO2	2.09
7951133	NM_032427	MAML2	2.085
7905028	NR_027354	LOC645166	2.08
7963614	NM_000889	ITGB7	2.07
7952022	NM_001098526	AMICA1	2.065
8136662	NM_004668	MGAM	2.065
7987454	NM_001003940	BMF	2.05
8136388	NM_018295	TMEM140	2.05
8039236	NM_021250	LILRA5	2.03
8140971	NM_152703	SAMD9L	2.025
7908388	NM_002922	RGS1	2.015
8115464	NM_032782	HAVCR2	2.015
7935058	NM_013451	MYOF	2.005
8123080	NM_001009991	SYTL3	2
7909371	NM_000573	CR1	1.995
8014160	NM_002981	CCL1	1.995
8029465	NM_005178	BCL3	1.99
7908917	NM_006763	BTG2	1.96
8095680	NM_000584	IL8	1.96
8031238	NM_006847	LILRB4	1.95
8033257	NM_000064	C3	1.94
8166243	NM_004726	REPS2	1.94
7904726	NM_006472	TXNIP	1.875
7958262	NM_152772	TCP11L2	1.87
8044049	NM_003853	IL18RAP	1.86
8058869	NM_022648	TNS1	1.86
8072678	NM_002133	HMOX1	1.86
7906720	NM_004106	FCER1G	1.855
7957260	NM_006851	GLIPR1	1.855
7897449	NM_025106	SPSB1	1.84
7921667	NM_001778	CD48	1.835
7914112	NM_005248	FGR	1.825
7994826	NM_002209	ITGAL	1.825
7937735	NM_002339	LSP1	1.815
7905329	NM_006818	MLLT11	1.81
8029914	NM_018485	GPR77	1.81
8041422	NM_170672	RASGRP3	1.81
8108370	NM_001964	EGR1	1.805
7975779	NM_005252	FOS	1.8
8041197	NM_001127401	YPEL5	1.795
8139832	NM_015852	ZNF117	1.79
7968883	NM_153218	C13orf31	1.77
8099850	NM_024943	TMEM156	1.76
8034851	NM_032571	EMR3	1.76
7948330	NM_001005218	OR5B21	1.755
7953943	NM_031412	GABARAPL1	1.755
8079407	NM_003965	CCRL2	1.75
8086615	NM_024512	LRRC2	1.75
8035435	NM_001145304	KIAA1683	1.745
7921434	NM_004833	AIM2	1.74
7963770	NM_020370	GPR84	1.725
7990555	NM_138573	NRG4	1.715
7946275	NR_003945	GVINP1	1.71
7957298	NM_014903	NAV3	1.71
8124492	NM_080593	HIST1H2BK	1.705
8151532	NM_001442	FABP4	1.7
8030782	NM_001198558	SIGLEC9	1.695
8172333	NM_002621	CFP	1.69
7924450	NM_007207	DUSP10	1.685
8139840	NM_001007253	ERV3	1.68
8091260	NM_173653	SLC9A9	1.68
8113073	NM_020801	ARRDC3	1.675
7921677	NM_016382	CD244	1.67
7994659	NM_017458	MVP	1.665
7955469	NM_001039960	SLC4A8	1.66
7977786	NM_003982	SLC7A7	1.66
8099841	NM_006068	TLR6	1.66
8051396	NM_021209	NLRC4	1.655
7963774	NM_001130967	ZNF385A	1.65
7987192	NM_133647	SLC12A6	1.645
7988970	NM_019600	KIAA1370	1.64
8101757	NM_198281	GPRIN3	1.64
7934898	NM_144590	ANKRD22	1.635
7965565	NM_032147	USP44	1.635
8031200	NR_026716	KIR3DX1	1.635
8072798	NM_013385	CYTH4	1.63
7927732	NM_032199	ARID5B	1.625
8026468	NM_023944	CYP4F12	1.625
7913694	NM_000147	FUCA1	1.62
8114572	NM_001945	HBEGF	1.62
7897426	NM_001215	CA6	1.61
8017850	NM_017983	WIPI1	1.61
8039859	NM_002255	KIR2DL4	1.61
8118142	NM_000594	TNF	1.61
8042416	NM_001007231	ARHGAP25	1.605
8044574	NM_173841	IL1RN	1.605
8100798	NM_014465	SULT1B1	1.605
8126303	NM_018643	TREM1	1.605
8119918	NM_153246	C6orf223	1.6
7981068	NM_000295	SERPINA1	1.59
8056257	NM_004460	FAP	1.585
7967117	NM_003733	OASL	1.58
8060745	NM_175839	SMOX	1.58
8148304	NM_025195	TRIB1	1.57
8140463	NM_006682	FGL2	1.56
8166730	NM_000397	CYBB	1.56
7921882	NM_015441	OLFML2B	1.555
8018177	NM_006678	CD300C	1.55
7983910	NM_020980	AQP9	1.545
8054712	NM_000575	IL1A	1.545
8138466	NM_182762	MACC1	1.545
8166469	NM_002970	SAT1	1.535
7964460	NM_001195053	DDIT3	1.53
8103226	NM_152680	TMEM154	1.53
8031293	NM_014218	KIR2DL1	1.52
7922773	NM_000433	NCF2	1.515
7929511	NM_001098175	ENTPD1	1.51
7998940	NM_000243	MEFV	1.51
8094743	NM_004310	RHOH	1.51
8129458	NM_033515	ARHGAP18	1.51
8133876	NM_001001547	CD36	1.505
7963353	NM_002281	KRT81	1.5
8014391	NM_002983	CCL3	1.495
8041781	NM_001430	EPAS1	1.495
8147830	NM_030788	TM7SF4	1.49
8084630	NR_033752	LOC344887	1.485
7939546	NM_002231	CD82	1.485
7963946	NM_002429	MMP19	1.485
7921900	NM_053282	SH2D1B	1.48
7906348	NM_001765	CD1C	1.475
7966621	NM_006843	SDS	1.47
7974341	NM_053064	GNG2	1.47
8000799	NM_024307	GDPD3	1.47
8055980	NM_004288	CYTIP	1.47
8126839	NM_014452	TNFRSF21	1.465
7914127	NM_002038	IFI6	1.46
8092691	NM_001706	BCL6	1.46
7994541	NM_001014989	LAT	1.45
8031277	NM_015868	KIR2DL3	1.445
8046124	NM_005771	DHRS9	1.445
7997188	NM_005143	HP	1.44
7958895	NM_006187	OAS3	1.435
7969050	NM_020377	CYSLTR2	1.435
7982597	NM_003246	THBS1	1.435
8070173	NM_001127670	KCNE1	1.43
8099967	NM_001098634	RBM47	1.43
7908694	NM_020443	NAV1	1.42
8039842	NM_014219	KIR2DL2	1.42
8088397	NM_003500	ACOX2	1.42
8157582	NM_198252	GSN	1.42
8019954	NR_024101	FLJ35776	1.415
8099721	NM_015187	SEL1L3	1.415
8166059	NM_016562	TLR7	1.41
8039096	NM_033297	NLRP12	1.405
8108217	NM_000358	TGFBI	1.405
8129924	NM_153235	TXLNB	1.395
8028652	NM_003407	ZFP36	1.385
8072360	NM_000355	TCN2	1.385
8152976	NM_144649	TMEM71	1.385
8000028	NM_173475	DCUN1D3	1.38
8121076	NM_006813	PNRC1	1.38
7923907	NM_000572	IL10	1.375
7978285	NM_001198592	ADCY4	1.375
8021091	NM_213602	SIGLEC15	1.375
8105077	NM_032587	CARD6	1.375
8008321	NM_025149	ACSF2	1.37
8091511	NM_001081455	P2RY14	1.37
7973306	NM_022060	ABHD4	1.365
8065353	NM_000361	THBD	1.365
7984217	NM_025201	PLEKHO2	1.36
8039196	NM_001081450	LILRB3	1.36
8160297	NM_001122	PLIN2	1.36
7908459	NM_000186	CFH	1.355
8083422	NM_033050	SUCNR1	1.355
8173752	NM_152694	ZCCHC5	1.355
8006440	NM_006273	CCL7	1.35
8031358	NM_012314	KIR2DS4	1.345
8009653	NM_007261	CD300A	1.34
7963880	NM_001144996	ITGA7	1.34
7965335	NM_001946	DUSP6	1.34
8135069	NM_000602	SERPINE1	1.34
7918593	NM_175744	RHOC	1.335
8010050	NM_182565	FAM100B	1.33
8014066	NM_001003927	EVI2A	1.33
7973352	NM_014045	LRP10	1.325
8031328	NM_006737	KIR3DL2	1.32
8077786	NM_001570	IRAK2	1.315
7917199	NM_024686	TTLL7	1.305
8096602	NM_014395	DAPP1	1.305
8174361	NM_198057	TSC22D3	1.305
8000574	NM_001042483	NUPR1	1.3
8130408	NM_001130699	IPCEF1	1.3
8038877	NM_003830	SIGLEC5	1.295
7924029	NM_000228	LAMB3	1.29
8039896	NM_014512	KIR2DS1	1.29
8152703	NM_058229	FBXO32	1.29
7951686	NM_001562	IL18	1.285
7944152	NM_001558	IL10RA	1.27
8014361	NM_145898	CCL23	1.27
8017843	NM_001174166	SLC16A6	1.27
7905220	NM_004425	ECM1	1.265
8149555	NM_015310	PSD3	1.265
8036224	NM_003332	TYROBP	1.26
8088247	NM_001128615	ARHGEF3	1.26
8166919	NM_080817	GPR82	1.26
7955441	NM_014033	METTL7A	1.26
7963760	NM_006163	NFE2	1.255
7976080	NM_003608	GPR65	1.255
7984932	NM_001178111	SCAMP5	1.255
8173493	NM_001504	CXCR3	1.255
7979813	NM_004926	ZFP36L1	1.25
8033987	NM_002162	ICAM3	1.25
8039871	NM_013289	KIR3DL1	1.25
7959251	NM_002562	P2RX7	1.245
8041048	NM_005253	FOSL2	1.245
8029950	NM_014601	EHD2	1.24
8142345	NM_014705	DOCK4	1.24
8110055	NM_030627	CPEB4	1.235
7930074	NM_001077493	NFKB2	1.23
8005132	NR_002211	MEIS3P1	1.23
7930380	NM_016824	ADD3	1.225
7995539	NM_022162	NOD2	1.225
8094911	NM_020453	ATP10D	1.225
7916609	NM_002228	JUN	1.215
8029136	NM_001783	CD79A	1.21
8030128	NM_014330	PPP1R15A	1.21
8030866	NM_002030	FPR3	1.21
8032839	NM_032108	SEMA6B	1.21
8038899	NM_001193306	FPR1	1.21
8082100	NM_017554	PARP14	1.21
8167971	NR_029637	MIR223	1.21
7941985	NM_006019	TCIRG1	1.205
7963289	NM_016293	BIN2	1.205
8052872	NM_003236	TGFA	1.205
7930413	NM_004419	DUSP5	1.195
7951807	NM_014333	CADM1	1.19
8125436	NM_002125	HLA-DRB5	1.19
8149927	NM_001831	CLU	1.19
8152988	NM_001045556	SLA	1.19
8117321	NM_006355	TRIM38	1.185
7960865	NM_006931	SLC2A3	1.18
8132725	NM_181597	UPP1	1.18
8032473	NM_198532	C19orf35	1.18
7977046	NM_006291	TNFAIP2	1.17
7995552	NM_015247	CYLD	1.17
8033420	NM_002002	FCER2	1.165
8038809	NM_005601	NKG7	1.16
8074316	NM_005265	GGT1	1.155
8178884	NM_006120	HLA-DMA	1.155
8129677	NM_005627	SGK1	1.15
7955624	NM_002284	KRT86	1.14
7981530	NM_013345	GPR132	1.14
8115756	NM_004137	KCNMB1	1.135
7954711	NM_018169	C12orf35	1.13
8049722	NM_005301	GPR35	1.13
8116070	NM_005451	PDLIM7	1.13
8142307	NM_015723	PNPLA8	1.13
8042503	NM_002357	MXD1	1.125
8164252	NM_170600	SH2D3C	1.125
7908968	NM_017773	LAX1	1.12
8025672	NM_001145056	SLC44A2	1.12
8140967	NM_017654	SAMD9	1.115
8156373	NM_001083536	FGD3	1.11
8024120	NM_019112	ABCA7	1.11
7942697	NM_004055	CAPN5	1.105
8074716	NR_003267	GGT3P	1.105
8086344	NM_001171174	CX3CR1	1.105
8156404	NM_032310	C9orf89	1.105
7959002	NM_138432	SDSL	1.1
8132347	NM_181791	GPR141	1.095
8071036	NM_006272	S100B	1.095
8095343	NM_012108	STAP1	1.09
7904050	NM_020963	MOV10	1.085
7959023	NM_001085481	MAP1LC3B2	1.085
7974461	NM_002306	LGALS3	1.075
8161701	NM_013390	TMEM2	1.075
7917532	NM_004120	GBP2	1.065
8044391	NM_006343	MERTK	1.065
8043995	NM_000877	IL1R1	1.06
7996064	NM_153837	GPR114	1.055
8126086	NM_145316	TMEM217	1.055
7936419	NM_018017	C10orf118	1.05
8085581	NM_005677	COLQ	1.045
8112615	NM_003633	ENC1	1.045
8097098	NM_019050	USP53	1.04
8036242	NM_198867	ALKBH6	1.02
7965423	NM_001731	BTG1	1.01
8048926	NM_138402	SP140L	1.005
8030364	NR_000019	SNORD34	-1.005
7901052	NR_001457	SNORD38B	-1.005
8060599	NM_030811	MRPS26	-1.01
8031748	NM_001023561	ZNF749	-1.01
8078272	NM_005126	NR1D2	-1.02
8040802	NM_000221	KHK	-1.04
7986329	NM_001145155	NR2F2	-1.04
8010664	NM_002949	MRPL12	-1.05
8005953	NR_000010	SNORD4A	-1.05
8148559	NM_016647	C8orf55	-1.055
8170863	NR_000011	SNORA70	-1.055
8057689	NM_022353	OSGEPL1	-1.06
7996860	NM_024562	TMCO7	-1.075
7911897	NM_207356	C1orf174	-1.075
7904364	NM_006784	WDR3	-1.075
8155327	NM_000692	ALDH1B1	-1.08
7941104	NM_001667	ARL2	-1.085
7997810	NM_001012759	CTU2	-1.085
7910164	NM_020247	ADCK3	-1.09
7984405	NM_001143936	C15orf61	-1.09
8142061	NM_019042	PUS7	-1.09
8044844	NM_001105198	TMEM177	-1.095
8119842	NM_203290	POLR1C	-1.1
7940669	NM_001085372	C11orf83	-1.105
8062545	NM_024855	ACTR5	-1.115
8115410	NM_015465	GEMIN5	-1.115
7968734	NM_014252	SLC25A15	-1.125
8006063	NM_152345	ANKRD13B	-1.13
8046147	NM_152384	BBS5	-1.135
7969171	NR_002605	DLEU1	-1.135
8009568	NM_032646	TTYH2	-1.14
7951654	NM_138378	FDXACB1	-1.145
7948904	NR_002562	SNORD28	-1.155
7998784	NM_001089	ABCA3	-1.155
7938890	NM_005788	PRMT3	-1.155
7957551	NM_003877	SOCS2	-1.16
8041467	NM_053276	VIT	-1.165
8070615	NM_033661	WDR4	-1.165
7936641	NM_213649	SFXN4	-1.175
7999102	NM_003223	TFAP4	-1.175
8158224	NM_005094	SLC27A4	-1.175
8115907	NM_016391	NOP16	-1.18
8034783	NM_001008701	LPHN1	-1.195
8113059	NM_203406	MBLAC2	-1.2
8002897	NM_001077416	TMEM231	-1.205
8051030	NM_021095	SLC5A6	-1.21
8116530	NR_002592	SNORD96A	-1.21
7997179	NM_001361	DHODH	-1.215
8127109	NM_014920	ICK	-1.215
8108420	NR_002915	SNORA74A	-1.22
7922408	NR_003944	SNORD78	-1.22
7991401	NM_198527	HDDC3	-1.225
8164907	NM_020385	REXO4	-1.225
8036318	NM_001145345	ZNF566	-1.235
8027642	NM_032346	PDCD2L	-1.24
7952132	NM_001164277	SLC37A4	-1.24
8078918	NR_002324	SNORA62	-1.245
8062319	NM_021809	TGIF2	-1.25
8102468	NM_003619	PRSS12	-1.255
8059708	NR_002921	SNORA75	-1.26
8129963	NM_182503	ADAT2	-1.275
8128316	NM_001143957	GPR63	-1.29
7938293	NR_002977	SNORA45	-1.31
7948898	NR_002560	SNORD31	-1.32
7929901	NM_021830	C10orf2	-1.325
8148917	NM_138431	MFSD3	-1.335
8128620	NM_001080450	BEND3	-1.35
8148059	NM_022783	DEPDC6	-1.35
8008339	NM_018346	RSAD1	-1.35
8139456	NR_002952	SNORA9	-1.355
8148317	NM_002467	MYC	-1.385
7948896	NR_000008	SNORD22	-1.385
8173232	NM_152424	FAM123B	-1.39
8170992	NR_002984	SNORA56	-1.39
7983650	NM_003645	SLC27A2	-1.4
7948900	NR_002561	SNORD30	-1.405
8006668	NM_024864	MRM1	-1.425
8064904	NM_017671	FERMT1	-1.44
8097335	NM_014278	HSPA4L	-1.44
8089040	NM_001042533	MINA	-1.445
7953200	NM_001759	CCND2	-1.46
8081431	NM_001627	ALCAM	-1.51
8064978	NM_000214	JAG1	-1.53
8101788	NM_003728	UNC5C	-1.57
7948906	NR_002563	SNORD27	-1.605
8131944	NM_004289	NFE2L3	-1.62
8013068	NM_178836	PLD6	-1.67
8147101	NM_001951	E2F5	-1.75
8142981	NM_001018111	PODXL	-1.765
8106820	NM_006467	POLR3G	-1.795
7969576	NR_027349	MIR17HG	-1.925
7948910	NR_002565	SNORD25	-1.985

## Sheet: EVI1 regulated genes
ID	ACC	GENE	logFC
8115147	NM_001025159	CD74	2.75
7954090	NM_001423	EMP1	2.52
7905028	NR_027354	LOC645166	2.34
8178193	NM_019111	HLA-DRA	2.125
8139832	NM_015852	ZNF117	2.065
7937735	NM_002339	LSP1	2.02
8122637	NM_015278	SASH1	1.945
7899160	NM_001803	CD52	1.89
8139840	NM_001007253	ERV3	1.75
8020123	NM_032243	TXNDC2	1.475
7972487	NM_015296	DOCK9	1.465
8178802	NM_022555	HLA-DRB3	1.43
8119088	NM_000389	CDKN1A	1.425
8125436	NM_002125	HLA-DRB5	1.38
8000574	NM_001042483	NUPR1	1.305
8009653	NM_007261	CD300A	1.215
8126288	NM_024807	TREML2	1.195
7994541	NM_001014989	LAT	1.195
7910022	NM_152495	CNIH3	1.135
8107706	NM_005573	LMNB1	1.1
8124848	NM_003897	IER3	1.1
8029136	NM_001783	CD79A	1.07
8141169	NR_002822	MGC72080	1.015
8150266	NM_014462	LSM1	-1.04
8145889	NM_004095	EIF4EBP1	-1.04
7923967	NM_018566	YOD1	-1.075
7898516	NM_030812	ACTL8	-1.12
8150225	NM_025151	RAB11FIP1	-1.15
8094476	NM_018317	TBC1D19	-1.16
8145942	NM_144652	LETM2	-1.17
8040587	NM_014971	EFR3B	-1.175
7934898	NM_144590	ANKRD22	-1.18
7916986	NM_173808	NEGR1	-1.185
8008185	NM_016428	ABI3	-1.19
8064904	NM_017671	FERMT1	-1.19
8081431	NM_001627	ALCAM	-1.235
8140556	NM_000601	HGF	-1.245
7942400	NM_176072	P2RY2	-1.26
7998784	NM_001089	ABCA3	-1.28
7910792	NM_001035	RYR2	-1.325
7909371	NM_000573	CR1	-1.34
8092169	NM_003810	TNFSF10	-1.35
8150364	NM_078473	TM2D2	-1.36
7906757	NM_001136219	FCGR2A	-1.39
8150276	NM_001102559	PPAPDC1B	-1.41
8145894	NM_004674	ASH2L	-1.43
8134091	NM_001185072	CLDN12	-1.435
7984704	NM_002499	NEO1	-1.445
8145922	NM_015214	DDHD2	-1.45
8166730	NM_000397	CYBB	-1.455
8059376	NM_006216	SERPINE2	-1.51
7981943	NR_022008	PAR5	-1.51
8130408	NM_001130699	IPCEF1	-1.535
8150881	NM_002655	PLAG1	-1.56
8108720	NM_019119	PCDHB9	-1.615
8123744	NM_000129	F13A1	-1.63
8065353	NM_000361	THBD	-1.635
8061497	NR_003579	FRG1B	-1.645
7976080	NM_003608	GPR65	-1.645
7960874	NM_004054	C3AR1	-1.68
8044049	NM_003853	IL18RAP	-1.725
7985147	NM_018602	DNAJA4	-1.745
8068833	NM_002606	PDE9A	-1.79
8153071	NM_015912	FAM135B	-1.795
8148149	NM_014943	ZHX2	-1.84
7940216	NM_006138	MS4A3	-1.875
8162039	NM_032307	C9orf64	-1.89
8081564	NM_198196	CD96	-1.975
8079117	NM_001296	CCBP2	-2.045
8170009	NM_001078171	FAM127A	-2.075
8150253	NM_000349	STAR	-2.27
8131944	NM_004289	NFE2L3	-2.785
8041383	NM_206943	LTBP1	-3.025
8131539	NM_018374	TMEM106B	-3.06
7990442	NM_017793	RPP25	-3.155
8124531	NM_003533	HIST1H3I	-3.66
7968872	NM_013238	DNAJC15	-4.95

## Sheet: COMMON
	etoposide, logFC	EVI1, logFC
EMP1	3.33	2.52
IER3	3.2	1.1
LOC645166	2.08	2.34
HLA-DRB5	1.19	1.38
CDKN1A	2.97	1.425
LSP1	1.815	2.02
CD79A	1.21	1.07
LAT	1.45	1.195
ZNF117	1.79	2.065
CD52	2.99	1.89
ERV3	1.68	1.75
CD300A	1.34	1.215
NUPR1	1.3	1.305
TREML2	2.585	1.195
GPR65	1.255	-1.645
ANKRD22	1.635	-1.18
C3AR1	2.705	-1.68
IPCEF1	1.3	-1.535
CYBB	1.56	-1.455
IL18RAP	1.86	-1.725
CR1	1.995	-1.34
THBD	1.365	-1.635
ABCA3	-1.155	-1.28
NFE2L3	-1.62	-2.785
ALCAM	-1.51	-1.235
FERMT1	-1.44	-1.19
